# Supplementary material for: Identification of the NTL Gene Family in Beta vulgaris L. and Functional Role of BvNTL2 in Drought Resistance
Source: Plants (Basel). 2025 May 20;14(10):1528. doi: 10.3390/plants14101528 (PMC12114746; doi:10.3390/plants14101528)
Supplement: Supplementary file 1 [file plants-14-01528-s001.zip]

Archive with 4 entries (4 files):
- BvNTL Family Gene Sequences.txt
- Physicochemical Properties.pdf
- Primers Used in the Experiment.pdf
- Protein Sequences Required for Constructing the Phylogenetic Tree.txt
