# Supplementary material for: Identification of the NTL Gene Family in Beta vulgaris L. and Functional Role of BvNTL2 in Drought Resistance
Source: Plants (Basel). 2025 May 20;14(10):1528. doi: 10.3390/plants14101528 (PMC12114746; doi:10.3390/plants14101528)
Supplement: Supplementary file 1 [file plants-14-01528-s001.zip › BvNTL Family Gene Sequences.txt]

>BvNTL1
CTCAACCTCCTTCACATGCACAGCTCCTCTTTTATCAATAGTACGTTCTTATTTCCTCAC
GTTCACCTATATTTTTCTTCTTTAAACTTTTGCCTTCATTAGATGATTTAGGAATATCAT
AGTCCTATTCAATAATTTCCATTCTAATTTTGGGCTCATGTATTTTTTGGTGGGTTGATA
TATTTTGATGTTGGATTACGGGTGTTAAAGTATTTTGGATCACAATCCCTCATACCAAAC
GCCCCGTTAATAATCTAGGAGGTTGGATTAGCTGCTAAAATTTAACAGCATAAATAATGG
TACAGAAAAAGTGGGATAGAAGATTTATTTCAAATGTAATCTGAAAAGTGAAAACTATGT
TAATTTATTTGAGTTTTTTCAGCTGCTGACACGTGAATGTTCTATGTGTCACATTGCCTG
TGGTTTCTAAAGCCTAGGACTTAGAGCAAGGGCAGACTCACCGAGCATTAAGTGGACGAA
CTGCTGGTCTAAATCCGCTTGGTTTATGGTTTTTAGCTGACACTTGTGGTCTTAGATTGA
ATTAATCTACAAAAGGTATATTTACTAATAATCTTTTAATTTTATTTAATCTGCTTTTAG
TTTTAGTTATTTCTTATATTATAATAATCGAGCCTCCATTTTCTCTAACATGGATACGCT
TGACATTTCGCGTGAAAAGACAAAAATAGACGCTGAATTTTGGTACCAACTTATACCAAA
GTTAATTCAGTAAATTTGATACCAATACCAAAATAACTCTTATTTAGATAAAGTATAATA
ATAATTTATACAAATATATTAAAAGGCGCGCGAGGTGACACAAATTACCATCTCAATCGA
CTTTTAATTATGTTTTAAGTGTCTACGTTATTAATTTATACATTTTAAATGCTGAGCTTT
TCTTAATATATTTTAATGGGAATAAAAAAATGCATATCAAGTTCGAAAAACAGAAGGCTC
AGGCCCAATACTAGTAACAATACAAAACGTGAGACAAAAGATCTGGACTAATCGGGGTTA
TTATTATGGATTATAATGATGTGCTAAATTCTTAACAGATTTCAGGGAAATGAGTAATGA
AATATAGTTGCTATGTGTCATGATATGGTGAAGCGGTTTCAAGAAAATGAAAATTCGGTA
ATAGTAGTTTTTGTTCGTTTATGATTGATTATTATTTTTAATTTAATGAATTGACAAAAT
ATGCTTATTTTAAATTATGTATGTGTAACATTATAAAACCACCATCTTTTTGTGATAAAC
TTAGAAGTTTAGAAATTTAAAGCACGTTTTTGTTTAAAATTTAAAGGAAGAAACATGGAT
GGGAAGGAGGCAGAGAGATTGATAGCAGCATCGTCGATGTTTCCAGGTTTTAAATTCAGT
CCGACGGATGAAGAGTTAATCTTGTATTACCTCAAGAACAAGTTGGAGGGCTATGATAAA
TGCGTTCAAGTCATACCTGAACTCGACATATGCAAATACGAGCCATGGGATTTGCCTTCC
AAGAGTATCATCAAGTCAGATGAAGAGTGGTTTTACTTCTCCCCTCGTGGAAAAAAGTAT
CCAAATGGTTCACAAAGTAAAAGAGCAACCGAGATTGGTTATTGGAAAGCTACAGGGAAA
GAGCGCGCAGTTAAATCTGGTTCGATTGTGATTGGTACTAAACGAACTTTGGTATTCCAT
ATTGGCCGTGCACCAAAAGGGGAGAGAACTGAATGGATAATGCATGAGTATTGTGTGTCT
GGAAAGGGTCAGGATGCACTAGTGGTGTGCCGCCTTAGGAGGAAAAACGACTACTATAAT
TCCATGAATGATGGTACAAATGGACATATTCAATCGTCAAATCCGTCTTTGTTGATGGCC
ACTAGTGGGATCTACTCAGGGTGTGATATGGACCATCTCACTAGTACATCACATAAGGAT
CGAATGGCTGAATGTTCTTTTAAGAGAACTAGCAGTAGTAATGATTCACATTCTGTAGAA
CAGATGGATTCTGCATTTCAGTCAGATTTGAAAACCAAAGATGAAATAGTCCAGCAACAA
TGTGCAAGCCATCATTTTGCCAACGAAGATGACTTGTTTGCTGAAATACTGAATGATAGT
ATCGTTCAGTTGGATGAATGTCTGGCCCCAACACCAATCTCAACATTTGGTCCTGTGGTA
ACCAGTACCACAATTGTTCCCGTAATTCCACGCGTACCTAATACTCTACATCTCTCTGTT
ACTCCGCGAGTATGTCCTTCTCAAGGAACCGCAAATAGAAGGATAAGACTTAAAAGGCTA
AGGAGATGTAGCTCGCGCAAGGAGCAGTTGGAGGAAGGCACAGGAGAAAATATGGTTCCC
TCCGAGTCGAAGCAAGTCTTGAGAAAGGATCGGATGAGGCTATTGAAAAAGTGTTGTCGT
TTGTATATAGTACTAATTACTATGGCTTTGGTAATTTTGATGTTAGCTCATGGCATCTCT
CCTGCGTACTACGTTTAGGAAAACCATCTTAATTTCGTTCATTACTTGGTTGTTATGGTT
AGTTTGCAGTCTCGAGTTTTTTTTTTTATAAACATGTTCATATTCGGGAAACTGTATGTG
TATTAACTTTAATAAGAGGGAATTGAGATC
>BvNTL2
GCAGTTGACAGTTGTGGTCTGAATTAAATTTAATCACAAGGTATCTACTAATATCATCTT
CCAACTTAATCATCATCTGCTTTTAATTTTAATTATGTATTTGGTGTAATTTGTATTTGA
GTGACTTTTAATTGTTTTATATACTTCATCTGTTCCAAAATACTTGTTATGGTTTGACTT
TTACACTATTCATATGTTCTGCTTTGACTCCATTTCGTTTTTCGTACTAAGAAAAAATAT
AGTCATGTAGGATTTTGTTAGATTTGTCTAGACGTATACTTTTAAAATATCAACTTTTTA
TAATTTTTATTTAAAAAATGATGTTACTCTCTAAAAATATGCCTCCGCAAGCGTGTTGGA
CTCGAAAGAAGTGTGTCAAGTATTTTGAAATAGAAAAAATATATCAATTTGGGGAATTTA
ATTTTGATTTTCAATATGTGAGTTTAATTTGAGTGGAAGACTTGCATCTAATTTAAATTA
GGGCTTGGAATTTTCAGTCCTTAACACTTTGTAATTTTTGAACGACAGAGTAGTAATGAT
TTAATATTGGGCAATTGAAAAAAATGATTTAATATTGTGAATTTGTGATAATTGAAGTAT
GTTGATTTCAATTGTAACATGTGCTATTTAATTTTATTTTGTGAGTTACAGGGACTAAAG
AGTATAACTATGTGCTGAATTCGTGATTGATTTGAATATAATATGAGTATATAACTTAGA
TAATATTCTATGTGTATTTTTTTAGTTTGTATGTTTTGATTGTGCGCCTTTGACAATGTA
CTTCTTTGATTTTAAATATCTTTAATCATATATTAGTAAAAATTATAATGATTGAGTATT
AATAAAGTACTAATGAAGATGAATCAAACAAGACCCGCATGACTTTTTTTTTTTTCTTAT
ATATACTCCGTTTCTTTTTAATCTACACACTTTAATTTTTGGTCCTTTTCTTTTTAATCT
ACACACCGTTGCTTTTTATATTCTTGGTAACATGTCCCATCTACTCTCCTCCCTTTTTCC
ACCCATGTCATCTCTTTTTTAATACTTTAAACCACTTTTCAGTTGTCTCCCTATATTTTT
GGACTTCCTCATTGGTTCTCCTCTAAAGTGAAGTGTATAAATTTAAAAGAAAAGTAGGGA
GTATTGAGAAGAATTTAGAAGATTCTATGTAAATGTAAATAGTGTTAATTTAGAATTTAG
AAGATGCTAGTCTCCGTTTGAATGTTAGTTTTTCTCATGTCCGGCGAAGTGGTAATGTAG
TAGCCCACAATCTTGCAAAGTTAAGTCTTTCTAGAGGTGATTGTAGGGTATGGCTGGAAG
AAGTGCCGCCGGAAGTTGTAAGCTCGGTCATTTCTGACATTTCTGGATGAGTGAATAAAA
CTAGCATTTTCCCGTCAAAAAAAAAATAGTGTTAAAGATTCTAAGTAAGCAACTAAAAAA
TACAAAGGGAGTAATGTGTAATGAATATAGTTGGCTTGTAATTAGTACGAGTAAAATTTG
TTATTGTGTTATTTTTTTTTAAATGAAGTAAATCGATTGTTATTTTAGGTTATATATGTG
ACATTATAACTCTTTCGCACTTATTTGTGGTATAAAGTTAAAATTTATGTTGCACCTTTG
TTTTGAAGTATTTTATTCCTCCACTAGTATATAGAAGTAGTATTCAAGAGAAATAGAGAG
CACTTAAGGCAAACTAGAAACATGGATGGGAATGTGATATCAAAGGAGGCAGAAAGTTCG
ATAGCAGCATCTTCGATGTTCCCAGGGTTTAGATTCAGCCCGACAGACGAAGAGCTAATT
TTGTATTACCTCAAGAAGAAGCTGGAAGGCTATGACAAGTGCGTTGAAATCATCCCTGAA
GTTGACATCTGCAAATACGAACCTTGGGATCTGCCTTCCAAGGCTATTATCAAGTCAGAT
CAGGAGTGGTTTTTCTTCTCCCCTCGCGGCAAAAAGTATCCCAATGGTTCACAAAGTAAA
AGAGCAACTGAGATTGGTTACTGGAAAGCTACTGGGAAAGAACGTGCTGTTAAATCTGGT
TTGAATGCTATTGGTACGAAGCGGACTTTGGTATTTCACATTGGTCGTGCACCAAAAGGG
GAGAGGACTGAGTGGATAATGCATGAATATTGCGTATCAGGAAAGGGTCAGGATGCACTA
GTGGTGTGCCGCCTTCGGAGGAAAAATGACTATCATGCCATGAATTGCACAAATGGAGAT
TTTCAATTATCAGATTCATTAGCTAGTAGCGGGACATACTTAGGGTGTGGTATAGATCCG
CTCACTAGTACATCGCGTGAGGACAAAATGGCTGAATGTTCTTTCAAGAAATCCAGCAGT
AGTCATGATTCTCATTCGGTGGAGCAAACAGATTCTCCATCTCAGTCGGATTGGAAAACC
AAAGATGAAATAGACGAGGCAAGATTTGTGAGCCCTGTGAATCATGCCGCCAACGAAGAT
GACTTATTTGCTGAGATATTGAACGATAGTATCATTAAGTTGGATGAATGTCTACCCTCT
ACACCAGCTTCAACATTTGGTGCTCAACCTAGCGAAACCAATACCACAACTGTGCCCATT
GTGCCACGCACATCTGATCCTGTACATCATCCTGTTACTCCACGCGTAAGTCCTTCTCAA
GGAACTGCAAATAGAAGAATAAGGCTTCGAAAACTAAGGAGATTCAGCCCGCGTAAGGAG
GAGTTAGAGGCAGGTGCTCGAGAATATATGGTTCACTCCAAGTCCAAGCAACTCTTGGGA
AAAGGTCGTAATGGATGGATCATGCTATTCAAAAGTTGTTTCCGTTTGTATGTAGTAGTG
ATTACTATAGTTTCAGTGACTTTGTTACTGACTTATGCCACCGCTCCAAATTACTGTTAC
TAACACATCATAGGGTAGGTAAATTGTCACTGTAGTTCAATATTAGCACTTTGCAGTTGG
AAGCTTAATTTTGATGAGCGTTTCCATATTAAAGAAACTCAATGTGTGCCT
>BvNTL3
TGTAAGCAAACTCTCCAAAAACTAAAAAATCTCTCTTGATTTCTCTCTCTTACTCAGATA
TCTGCTTCTTTGATATACCCAGAATTTTTCTGCTACTGAATCAGTAAAAAAAACCCATAA
AATAAAAACATCAAAAACTGAAAAACCCAGAAAAATTTCATGGTTTATAATCATCTTTAG
TTGATAAATTTAGTAAAGTTTGAAGCTTTTTAGTGGAAAAATTAGGAAAAATGGGGGCTT
TAGCTGTGGAAAAATCAGGAAAAATGGAGGCTTTAGCTATGCCTTTTGAAAGATTACCAC
TTGGGTTTAGGTTTAAGCCAACAGATGTGGAGTTAATAGATCATTATCTTAGGTTGAAGA
TCAACGGTAAAGATAAAGAAGTTGCATGTATCACTGAAGTTGATATTTGCAGGGTTGAAC
CCTGGGATCTTCCTGGTTTGTCATTTATCAAATCGATGGATCATGAATGGTTCTTCTTTT
GTCCTCGTGACCGGAAGTATCCCAATGGTCAGAGGTCGAATCGAGCTACTGAAGCTGGAT
ACTGGAAGGCCACTGGTAAAGACAGGAGCATCAAGTCAAGGAAAATGGGTTTGATTGGTA
TGAAGAAGACTCTTGTATTTTACAAGGGCCGAGCTCCCAAGGGGCAGCGTACCCATTGGG
TTATTCATGAGTATCGTACTACTCTTCAGGAGCTTGATGGCTCGCACCCAGGGCAGGGGG
CGTTTGTACTTTGTCGCTTATTCAAGAAAGCTGATGATGTGAAACCAGATGATAATGATG
ATGGTTCTCACACTGAAGAAGTTGAAACAAACATTTGTTCTCCTAATCCAACTATTATTT
CACAGGAAGACATTCAGTCTGAGCCAGCAGTTGTTCAGGCTTCTCCTCTGTCTGTTGAAC
AGAGTGTAGAGCAGCAAATGATATCCGAGAATTGCGTAGTCAAAACTTCTGATAGCACAA
CATCTGAAGCTCTATATCCTGATCGTACTCAGGCAAATGTAGAGATGATGCATGAGGTGG
ATTCCCATGTCAATGAACCTAATTACTTTTATGATCCTCCTGAGGGTTACTTCAAATGGC
CGACAATGCCTTTGAACCAGGGACCTGTTGGCATGGATGACCTTTTCCCTGCAGACATTG
GTGATGGTCGTAGTGAATTGCATTTTCAGGACAACAATGGAAGGGATCCCATTGCTGACT
TCCTTGATTCTGTTCTTATTAATCCAGATATGCCCGTCTACGAGGAAGCTGTTGGTCAAG
GGCCTTTAAGCATTGGAGGTGACATGTGGAGGAATTCATATATGAAGGAGAGTGGATCAT
GTAGTGGGTCTGATGTTGATGTAGTCCGGTATCAGGGTGATGTGGGATACATTCGCTGCA
TAACTGGTAACAACAAGAATTGTAATGATCCAAAGGGCAACAAGGAAATTATACAGCAAC
ACACTTTGGCTGATGATGATGATATCTTCTCTGAGGCTTCTCTGGATCGATTCTTGAACA
TACCTAGTGTGAAAGCTGAAGATGGTAATCAGTTTGTTGGAAATAATGGAATCATTATAA
GGTCTCACATGCGTGGAAGGCAGATGCAGTCCTCAAACTTTGGAGAACAGGGAAGTGCAC
CAAGAAGAGTCCGTTTACAAGTGAACAATGATGAGGAAAAACACTTGGAATTTGCAGTTA
CTGAGAGAAGTTGTTCTCCAGCTGCATTTGACTTGTCTTCTACCATTGCTCCTTCTGAGG
ATGTCATCTCCCTGGCAGATCTTGGAGAAAATGCTGCTGGTCATAATGGTGAAGTTGTTG
AAACAGGGATCAAGATAAGAACCCATCTACAGAGATCTCGGTTTGGTGCCTCGAAATCTG
TACAGCAGGGAACTGCGCATAGAAGAATTCGCCTGCAGAAGCGATCAAGTAATAAGTTCA
AAGTAGCTGAGGTTAAACCGTTGGTTGCTGAGGTAAGGAATGAGTCCGAGAAAGTTGTTG
AAAAGCAATGTGCTGGTAACTCTGATGGCGGACCTGATCAAAAGTGTAGTTTTGTCAAGA
AGTCTATGATGGTGCATATGGTTAAGGTAGTTATGGTTGTTTTCTTGTTCATGGCTTGCA
TTGGCTTATGGATAGCTCGGAATGTATCGATACTCTCGAGCTAAAATTTTGTATATATGA
GTGTCCCTCATATCTTAGCCAATCTATATATGGTAAGAGGGGAATGATGTACAGATTCTA
GACTGGTTTGTGTTTAGGCTGTCCTTTTGTTTTTAGAGCATCAGAGTTAGCTTGCTAATT
ATTATATACTACTATCTATATGACAAATCTCCTACAGTTTTTTG
>BvNTL4
GCCAAACATTCTCCCTTACGATGGCACGTAACTTCGTTCGACCCTCCGACATCGACTGAG
CGAAAAACCCTAATCCCCAAATCCCTAAATCTGATCCATTTTTCTCTCTTTCTTCAATAA
CTCCAGAATTCTTTACAATATATTCACCAATTAATCGGAATAATTTTCATCTTTTAATTT
GTTGCTTTCTGCTCAACAAATTTTCCTAAATTCAATCGAATTTTTGATTTGATGGGACGA
AACTCTTCTTCAACTTCACTTGCGCCGGGTTTTCGATTTCACCCGACAGATGAAGAACTC
GTTTGGTATTATCTCAGACGTAAGGTTTCCGGGAAGCCCTTTCGCGTCGACGCCATCTCC
GAGATCGATATCTACAAAGTGGAACCTTCAGACCTTCCAGGTATGTCAAAGCTGAAGACT
AGAGACCTAGAGTGGTATTTCTTTAGTGCCCTGGATAGGAAATATGGCAATGGATCAAGG
ACTAACCGAGCCACTAATGAGGGATATTGGAAAACGACTGGGAAGGATAGGCCAGTTTAC
CATAGGTCTCTGGTTGTTGGGATGAAAAAAACTTTGGTTTACCATAGGGGCAGAGCCCCA
CGAGGCGAGCGGACCAACTGGGTAATGCATGAATACAAACTCAGTGACGAGGTGCTGGAC
AAGGCTGGTTATTTTCCGGACGGATTCGTTTTGTGTAGAGTGTTTCAGAAAAGTGGGACT
GGACCGAAGAATGGTGAGCAATATGGAGCACCCCTTGTAGAGGAGGAGTGGGAAGATGAC
AATTCAAGAGCTCTGATGCCGACCGAGGTATCTTTTGAAGATCCCTATGTTGATGATGAT
GCATACATTGAACAGAATGATCTGGACCAGGTTCTTGACTATCAACTTGCAGAGAACGTT
CCATATCCTGTTACGATTGATGATCTCCACGATATTGCTGGTATTGATGAGTCTGTAGTA
GGAGAGTCTGAAGACAAGTGTAGTTTGCAAGCTTTGGATGGTCAGCAGTTCTATGATCTT
GTGCATGGTGAGAGCAGTGCATGTGTTGTGAAGAATGAGCATATGGCTCAACCAAATGAC
ATGAACAATGAGGCTCCTATTGATTTGCTTGATGAACTATTATCGGGCAACGTGCCCCCT
GAGGATGGTTTATTCCTTGATACTGTTGACTTTCTGGGACCGGCTCAAGAGCCCCACGAT
TTTGACCTTCTTGGCTCGTATCTGGACGATGATATTGATATTGGACCTTACCTGAATTTT
GATTCTCCTCTTGAAGTGACGGATAATGATGCTGATCAAGTTTTCTCCACCAAGCAGCAT
GTGATTGATGCAACTTGGCAAATACCTTCAGCAAGTCAGCAACTACCAGAAACTGGTAAT
GATGGTATTGCATCATCTTCCGAGCAAGTCAAGGAATTGTCAAAGGCTAAGCCATCTGAA
ACTGATGTCCAATACCCTGTCATGAATCAAGCAAGCCGTTTCTTGGGAAACATCCCTGCT
CCTCCAGCATTTGCTTCAGAATTGCCTTCCAAGGACATGGCTGCACGTTTGAGTGCTGCT
GTGCAGTCCTCTACCTCTGTTCATGTAACTGCTAATATGATCAGAATCAGGGACATGCCT
ATCGGGGTCAGCGGAAGTGGACTTCATTGGTCGTTTGATAAGACTGGAAATGTCAATGTT
CTCCTGTCCTTTGATCTCCCTGAGGCTGTTAGCCCCGTGGGACTTGAATCCTTCACTAGC
TTGTTGTCTAGCAAGATGTCTACAGCTGCTTCTCGGGGATGGTTATGCTTTATGTTCTGT
ATAGCCTTTGCTGCTATTAGTATCAAAGTCGGGACATGCATCTACGCCAAGTGACACTGA
TTTACTAGGAAGAATCAGAAAACAAAAAGAGCTCGTCTTTGTTATTTATTTCAGTAACTG
AGATACCCTTCATTAGGCTTTGTCTTACTGCCCTAACCTAAAGACTAATGTACGATTGGT
TCTTAATACACTTGTTTGGCAAGT
>BvNTL5
CGCATTCGTACAGAAGAAGTTTATTCAGTCCTCAACCTCATTTTCTGGCGCTTTCTCTCT
CCTCACTAGCAGTCTTTTTACCACTTCCATTAATGGCGGCGAATTTGGCCGATGATGTTT
GGCCTCCTGGTTTCCGATTTCATCCGACTGACGAAGAATTGATTCTTTACTATTTGAAAA
GGAAGATCTCGCATCGCAAATTGAAACTTGATATAATCGCTGAAGTTGATGTTTATAAGT
GTGAGCCTGAAGAATTACCTGGGCTATCTGTACTGAAGAATGGGGACCGACAGTGGTTCT
TTTTTAGCCCAAGGGACAGGAAATACCCAAATGGATCAAGGGCTAACAGGGCTACAAGAC
AAGGGTACTGGAAAGCAACTGGAAAGGACCGCACTATTGCCTGTAACTCCAGGAATGTGG
GCATTAAGAAAACTTTGGTATTTTACAGGGGCCGCGCACCTACTGGTCAGCGTACAGATT
GGGTGATGCATGAGTATATATTAGAGGAAGATGAGCTTAAGAGGTGCCAAAATGTTCATG
ATTATTATGTTATTTACAAGGTTTTTAAGAAGAGTGGTCCAGGTCCTAAGAATGGGGAGC
AGTATGGAGCCCCTTTTAGGGAGGAAGATTGGGCTGAAGATGATTGTCCCAAAAGCACTA
GCAGCTGCGACCAGCTTAATACAGCTCAGCAAGTTGGCAATGATTCTCCTACTGATAGTT
GTACGTATGCCGAAGTAGATCGAGCAGTGAACAACATTTGTGAGCTTTTAGACTGTGTAC
CTGATGAGCCTAGACCATTGCCAGTGAATATTGATGACTTTGAGCAAGCACTATCTCAGT
TTCTTGGTGAAGAAGACAATCAGAGTACGGTTACAAATCCATCATATGAGGAAGCCAATA
ATACACTTGTGCTCGATGATGATTTTATTGAAATGGACGATCTTTTTGGTCCAGAACCTG
TCCAAGGTCTCAGTACAGTGCTTCCACAACCAACCGGTGGAGTAATTCCAGAGGATTCGC
AGTTGAGAATAGAAGATGGGTTGAGTGAATTCGATTTGTATTATGATGCTGACGCCATTC
TTCGTGATTTGGCACCTAATGATCAGACAGTGCCTCCTGCTGAATTTCATAGGTCACAGG
AAAATTATTATTTTAACCAAGTGGAAGGGCTTTCGTTTTCAGGGGATGAGTTGTGGACTT
ATGATTCTACTGTCTGCAACTTCAACTCCACAGATAACAAGGGATCTATGCCCTTACCAT
CCACAGGTGTTATATATGGCGGCATGTCTGCAGCTATCTCCACTGACTTGAATCAAAGTC
AAGAGGCTGAAAAGTCTCAACCTTGGTCATCTACTATATGGTCATTTGTGGAGTCTATAC
CTGCCGCCCCTGCATCAGCTGCGGAGAGCGCTTTGTTGAACAAGGCGTTTCATAGGATGT
CTAGTTTCGGTAGGGTAAGAATAAATTCCAAAAATACCATCTCTGCTGCCGCACTTAGTG
CTAATAAGTCTTCAAGTGCAGGTGTAGGAGGCAGGATGAAGGGATACTTCATATTTTCAT
TTTTGGCTGCCTTGTTTGCTGTAGTATGTGTATTTATTGGTTCAAATGCTAGTGTTTTTG
GTAAATTACACTGTCGTATGAATTTGTAAGTTAATTTTATCATGACATCCAATATTATAA
TGTATGGGTTGGGTGGGATTCGAGGGAAGAATATTGAGTGTAAATATGGCATGTGTAGAG
CCTTACTATTATACAGGAATAGTCTATATAGACTATCATTGAAATTTCTTGTTTGTTTTA
GCTTATTAACTCTTTTTTGTATTTTGTTTTTTGGTTTCTTCAATGGGTTCAATGCTTGCC
CCTTCATTGGTATTTTGCGTGCTTGTCTGATTGACATAAAAATGGGAGTAAAACTTTCTA
GGAAGT
